# Supplementary material for: The choroidal macrophage polarization significantly influences myopia development in murine models
Source: iScience. 2026 Apr 17;29(5):115764. doi: 10.1016/j.isci.2026.115764 (PMC13157010; doi:10.1016/j.isci.2026.115764)
Supplement: Data S1. Raw numerical data underlying all figures in this study [file mmc2.xlsx]

## Sheet: Fig.01b
Ref (D)	PBS 0day	Clo-lip 0day	PBS 8days	Clo-lip 8days			AL(mm)	PBS 0day	Clo-lip 0day	PBS 8days	Clo-lip 8days
1	3.92	4.25	2.4	-1.26				3.207	3.112	3.242	3.205
2	2.23	5.6	2.7	-6.61				3.126	3.087	3.221	3.192
3	3.09	5.46	NA	-5.68				3.109	3.159	3.174	3.235
4	2.14	1.47	1.99	-6.01				3.152	3.173	3.176	3.233
5	2.76	1.29	2.61	-9.81				NA	3.161	3.25	3.219
6	3.03	2.52	5.07	-6.33				3.137	3.156	3.21	3.226
7	7.74	4.08	4.65	4.42				3.195	3.118	3.215	3.214
8	7.39	2.33	5.17	-2.31				3.21	3.133	3.24	3.255
9	1.7	-0.11	5.38	-3.99				3.172	3.198	3.227	3.271
10	5.19	3.26	NA	-6.59				NA	3.168	NA	3.254
11	-3.64	-1.53	7.86	-8.08				3.15	3.134	3.202	3.202
12	NA	2.58	7.88	-4.11				3.134	3.102	3.189	3.159
Change in Ref (D)		PBS	Clo-lip				Change in AL (mm)		PBS	Clo-lip
		-1.52	-5.51						0.035	0.093
		0.47	-12.21						0.095	0.105
		NA	-11.14						0.065	0.076
		-0.15	-7.48						0.024	0.06
		-0.15	-11.1						NA	0.058
		2.04	-8.85						0.073	0.07
		-3.09	0.34						0.02	0.096
		-2.22	-4.64						0.03	0.122
		3.68	-3.88						0.055	0.073
		NA	-9.85						NA	0.086
		11.5	-6.55						0.052	0.068
		NA	-6.69						0.055	0.057
NA: corneal opacity/ poor OCT signal

## Sheet: Fig.01c
ChK (um)	PBS 0day	Clo-lip 0day	PBS 8days	Clo-lip 8days
	20.1724	21.6451	21.3177	21.3268
	20.1724	22.2817	21.3177	21.9634
	20.7485	21.9634	22.3328	20.3718
	21.3371	21.6451	23.7662	21.0085
	20.0421	23.2366	21.0579	21.0085
	20.7745	22.6	21.4689	21.6451
	21.602	20.79	23.45	18.588
	19.383	19.983	20.734	18.766
	20.305	21.109	20.448	18.742
	20.952	20.839	22.179	18.301
	20.801	21.394	21.176	18.599
	NA	20.378	NA	19.393
Change in ChK (um)		PBS	Clo-lip
		1.14533	-0.31831
		1.14533	-0.31831
		1.58429	-1.59155
		1.42907	-0.63662
		1.01576	-2.22817
		0.694323	-0.95493
		1.848	-2.202
		1.351	-1.217
		0.143	-2.367
		1.227	-2.538
		0.375	-2.795
		NA	-0.985

## Sheet: Fig.01d
The percentage of macrophage
PBS	Clo-lip
9.3	2.36
7.51	2.74
11.06	2.65
9.3	2.583

## Sheet: Fig.01f
Ref (D)	PBS 0day	Clo-lip 0day	PBS 8days	Clo-lip 8days			AL(mm)	PBS 0day	Clo-lip 0day	PBS 8days	Clo-lip 8days			ChK (um)	PBS 0day	Clo-lip 0day	PBS 8days	Clo-lip 8days
1	7.22	4.55	5.73	-6.37				3.337	3.371	3.379	3.422				25.4648	25.4648	25.4648	24.8282
2	2.73	5.53	8	0.7				3.328	3.362	3.396	3.405				27.0563	25.1465	26.4197	23.8732
3	10.74	4.93	8.21	-1				3.337	3.388	3.371	3.404				26.1014	27.0563	23.8732	24.1916
4	7.07	6.56	15.34	-4				3.405	3.362	3.447	3.371				24.5099	25.7831	24.8282	23.8732
5	3.77	4.79	10.21	-1.7				3.353	3.337	3.405	3.396				25.7831	26.4197	25.4648	22.6
6	3.61	2.98	6.84	-3.4				3.328	3.371	3.362	3.371				26.1014	26.4197	24.8282	22.6
7	13.12		7.78					3.32		3.405					23.8732		26.738
8	10.44		8.78												24.5099		24.8282
							Body weight	PBS 0day	Clo-lip 0day	PBS 8days	Clo-lip 8days
								21.9	21.9	24	20.1
								21.9	21.1	23.7	20.3
								22.1	21	23	19.8
								21.7		23.2
Change in Ref (D)		PBS	Clo-lip			AL/Body weight (mm/g)		PBS 0day	Clo-lip 0day	PBS 8days	Clo-lip 8days			Change in ChK (um)		PBS	Clo-lip
		-1.49	-10.92					0.152374	0.153927	0.140792	0.170249					-0.119366	-2.38732
		5.27	-4.83					0.151963	0.153516	0.1415	0.169403					-0.63662	-1.27324
		-2.53	-5.93					0.152374	0.160569	0.142236	0.167685					-2.22817	-2.86479
		8.27	-10.56					0.155479	0.159336	0.145443	0.166059					0.31831	-1.90986
		6.44	-6.49					0.151719	0.158905	0.148043	0.171515					-0.31831	-3.81972
		3.23	-6.38					0.150588	0.160524	0.146174	0.170253					-1.27324	-3.81972
		-5.34						0.152995		0.146767						2.86479
		-1.66														0.31831

## Sheet: Fig.02d
Ref (D)	PBS SCS-inj 0W	Clo-lip SCS-inj 0W	PBS SCS-inj 2W	Clo-lip SCS-inj 2W				AL(mm)	PBS SCS-inj 0W	Clo-lip SCS-inj 0W	PBS SCS-inj 2W	Clo-lip SCS-inj 2W				ChK(um)	PBS SCS-inj 0W	Clo-lip SCS-inj 0W	PBS SCS-inj 2W	Clo-lip SCS-inj 2W
1	4.31	5.39	4.84	-6.39					3.091	3.091	3.328	3.404					38.0649	35.2723	40.2332	29.3684
2	7.86	-0.44	7.02	-4.67					3.091	3.074	3.252	3.514					36.4649	35.4792	42.8616	28.9314
3	2.39	6.1	7.76	-5.39					3.108	3.082	3.345	3.367					40.2891	36.9018	42.0205	28.4714
4	-1.57	3.21	2.36	-2.43					3.04	3.116	3.23	3.599					38.1043	36.6357	40.1281	29.1318
5	3.24	1.21	5.35	-3.91					3.091	3.133	3.345	3.685					37.4406	35.7356	41.5408	28.6313
Change in Ref (D)		PBS SCS-Inj	Clo-lip SCS-Inj					Change in AL (mm)		PBS SCS-Inj	Clo-lip SCS-Inj					Change in ChK (um)		PBS SCS-Inj	Clo-lip SCS-Inj
		0.53	-11.78							0.237	0.313							2.16838	-5.9039
		-0.84	-4.23							0.161	0.44							6.39671	-6.54784
		5.37	-11.49							0.237	0.285							1.73142	-8.43039
		3.93	-5.64							0.19	0.483							2.02382	-7.5039
		2.11	-5.12							0.254	0.552							4.1002	-7.10428

## Sheet: Fig.02e
IHC macrophage area
PBS SCS-Inj	Clo-lip SCS-Inj
43.579	0.18
54.383	3.012
38.402	0.054

## Sheet: Fig.02f
12w	Ref (D)	12W PBS SCS 0W	12W PBS SCS 2W	12W Clo-lip SCS 0W	12W Clo-lip SCS 2W				AL(mm)	12W PBS SCS 0W	12W PBS SCS 2W	12W Clo-lip SCS 0W	12W Clo-lip SCS 2W
		3.44	4.92	2.88	-4.08					3.464	NA	3.498	3.547
		3.11	9.42	2.95	-3.11					3.473	3.456	3.507	3.576
		4.92	1.61	3.56	-2.45					3.515	NA	3.464	NA
		2.87	5.64	6.67	-3.24					3.439	3.524	3.456	3.4922
		5.57	NA	3.46	NA					3.481	3.498	3.507	NA
		6.9	2.91	4.21	NA					3.473	3.498	3.396	NA

## Sheet: Fig.03a
	M1 in noraml mice	M2 in normal mice
	4.71	22.35
	3.68	30.24
	4.16	28.49

## Sheet: Fig.03d
Ref (D)	CLO 0W	CLO 2W	CLO 2W+M0 1W	CLO 2W+M1 1W	CLO 2W+M2 1W				AL(mm)	CLO 0W	CLO 2W	CLO 2W+M0 1W	CLO 2W+M1 1W	CLO 2W+M2 1W
1	3.65	-5.39	-0.07	-2.56	1.58					3.046	3.267	3.267	3.387	3.182
2	5.83	NA	-1.05	-7.5	7.78					3.102	3.242	3.216	3.267	3.106
3	3.16	-3.59	-0.21	-4.86	6.54					3.174	3.242	3.259	3.387	3.123
4	5.53	-0.32	-0.44	-6.14	5.17					3.063	3.25	3.265	3.331	3.114
5	3.53	-6.69			5.49					3.072	3.259
6	4.75	0.89			5.09					3.233	3.267
7	5.48	-3.91
8	7.72	-5.73

## Sheet: Fig.03f
M1 Proporation						M2 Proporation						M1/M2 ratio
	Clo-lip SCS 2W	Clo-lip SCS 2W + M0 1W					Clo-lip SCS 2W	Clo-lip SCS 2W + M0 1W					Clo-lip SCS 2W	Clo-lip SCS 2W + M0 1W
1	14.2	8.47				1	18.52	24.58				1	0.766739	0.344589
2	15.33	9.26				2	17.36	27.48				2	0.883065	0.336972
3	13.57	6.25				3	15.46	26.34				3	0.877749	0.237282

[truncated: 34 more sheets: Fig.04b, Fig.04c, Fig.04e, Fig.05a, Fig.05c, Fig.05d, Fig.05e, Fig.05g, Fig.05h, SF01a, SF01b, SF01c, SF01d, SF02b, SF02c, SF02e, SF02f, SF02g, SF02h, SF03a …]
